# Supplementary material for: Vitex agnus castus Extract Ze 440: Diterpene and Triterpene’s Interactions with Dopamine D2 Receptor
Source: Int J Mol Sci. 2024 Oct 25;25(21):11456. doi: 10.3390/ijms252111456 (PMC11547015; doi:10.3390/ijms252111456)
Supplement: Supplementary file 1 [file ijms-25-11456-s001.zip]

Archive with 1 entries (1 files):
- ijms-3254766-supplementary.pdf
